# Supplementary material for: Influence of Photoinitiator Type and Curing Conditions on the Photocuring of Soft Polymer Network
Source: Materials (Basel). 2023 Nov 25;16(23):7348. doi: 10.3390/ma16237348 (PMC10707501; doi:10.3390/ma16237348)
Supplement: Supplementary file 1 [file materials-16-07348-s001.zip]

Archive with 1 entries (1 files):
- materials-2707932-supplementary.pdf
